# Supplementary material for: Chitosan/Zeolite Composite Aerogels for a Fast and Effective Removal of Both Anionic and Cationic Dyes from Water
Source: Polymers (Basel). 2021 May 22;13(11):1691. doi: 10.3390/polym13111691 (PMC8196880; doi:10.3390/polym13111691)
Supplement: Supplementary file 1 [file polymers-13-01691-s001.zip]

Archive with 1 entries (1 files):
- polymers-1230178-supplementary.pdf
